# Supplementary material for: Penetrating Exploration of Prognostic Correlations of the FKBP Gene Family with Lung Adenocarcinoma
Source: J Pers Med. 2022 Dec 26;13(1):49. doi: 10.3390/jpm13010049 (PMC9862762; doi:10.3390/jpm13010049)
Supplement: Supplementary file 1 [file jpm-13-00049-s001.zip]

Archive with 1 entries (1 files):
- jpm-2053681-supplementary.pdf
